# Supplementary material for: Updating the evolutionary history of Carnivora (Mammalia): a new species-level supertree complete with divergence time estimates
Source: BMC Biol. 2012 Feb 27;10:12. doi: 10.1186/1741-7007-10-12 (PMC3307490; doi:10.1186/1741-7007-10-12)
Supplement: Additional file 1 — Summary of all source data used to build the carnivore supertree. In the accompanying electronic file, a filled-in cell (x for literature sources including Wozencraft [14], GenBank accession number for the gene trees) indicates the data that were available for that species for that source tree. More information for the literature trees can be found in Additional file 4. [file 1741-7007-10-12-S1.XLSX]

## Sheet: Data sources
	Literature trees
	CJC_pr_2_1	CJC_pr_5_1_1	CJC_pr_5_1_2	CJC_pr_6_1	CJC_pr_9_1_1	CJC_pr_9_1_2	CJC_pr_9_1_3	CJC_pr_9_1_4	CJC_pr_10_1	CJC_pr_11_1	CJC_pr_12_1	CJC_pr_13_1	CJC_pr_14_1	CJC_pr_15_1	CJC_pr_16_1	CJC_pr_17_1	CJC_pr_18_1	CJC_pr_19_1	CJC_pr_22_3	CJC_pr_22_4	CJC_pr_23_1	CJC_pr_28_1	CJC_pr_29_1	CJC_pr_30_1	CJC_pr_33_1	CJC_pr_34_1	CJC_pr_35_1	CJC_pr_36_1	CJC_pr_37_1	CJC_pr_38_1	CJC_pr_39_1	CJC_pr_42_1_1	CJC_pr_42_1_2	CJC_pr_42_1_3	CJC_pr_42_1_4	CJC_pr_44_1	CJC_pr_45_1	CJC_pr_46_1	CJC_pr_46_2	CJC_pr_47_1	CJC_pr_49_1	CJC_pr_51_1_1	CJC_pr_51_1_2	CJC_pr_52_1	CJC_pr_53_1	CJC_pr_54_1	CJC_pr_56_1	CJC_pr_57_1	CJC_pr_57_2
Homo sapiens
Mus musculus
Rattus norvegicus
Artibeus jamaicensis
Mystacina tuberculata
Tadarida brasiliensis
Bos taurus
Equus caballus
Acinonyx jubatus		x	x																		x			x								x	x	x	x							x	x	x	x
Ailuropoda melanoleuca																	x										x
Ailurus fulgens																	x										x																	x
Aonyx capensis																							x						x
Aonyx cinerea																	x						x						x
Arctictis binturong																														x														x
Arctocephalus australis
Arctocephalus forsteri
Arctocephalus galapagoensis
Arctocephalus gazella
Arctocephalus philippii
Arctocephalus pusillus
Arctocephalus townsendi
Arctocephalus tropicalis
Arctogalidia trivirgata																														x
Arctonyx collaris																													x											x
Atelocynus microtis					x	x	x	x	x	x																																				x
Atilax paludinosus																														x
Bassaricyon alleni																x
Bassaricyon beddardi
Bassaricyon gabbii	x															x											x
Bassaricyon lasius
Bassaricyon pauli																x
Bassariscus astutus	x			x										x		x	x										x
Bassariscus sumichrasti																x
Bdeogale crassicauda
Bdeogale jacksoni
Bdeogale nigripes																														x
Callorhinus ursinus														x				x
Canis adustus					x	x	x	x																																						x
Canis aureus					x	x	x	x																																						x
Canis latrans					x	x	x	x						x																																x
Canis lupus					x	x	x	x		x				x			x	x							x	x												x	x					x		x
Canis mesomelas					x	x	x	x																																						x
Canis simensis					x	x	x	x																																						x
Caracal caracal																					x			x								x	x	x	x							x	x		x
Catopuma badia																																										x	x		x
Catopuma temminckii																					x			x								x	x	x	x							x	x		x
Cerdocyon thous					x	x	x	x	x	x															x	x																				x
Chrotogale owstoni
Chrysocyon brachyurus					x	x	x	x	x	x															x	x																		x		x
Civettictis civetta																														x
Conepatus chinga															x
Conepatus humboldtii
Conepatus leuconotus														x	x		x												x
Conepatus semistriatus																													x
Crocuta crocuta																																												x
Crossarchus alexandri
Crossarchus ansorgei
Crossarchus obscurus																														x
Crossarchus platycephalus
Cryptoprocta ferox
Cuon alpinus					x	x	x	x										x																										x		x
Cynictis penicillata																														x
Cynogale bennettii																														x
Cystophora cristata														x
Diplogale hosei
Dologale dybowskii
Dusicyon australis					x	x	x	x	x	x
Eira barbara																x												x
Enhydra lutris											x			x			x						x						x
Erignathus barbatus														x
Eumetopias jubatus														x
Eupleres goudotii
Felis bieti																								x																					x
Felis catus		x	x														x															x	x	x	x							x	x				x
Felis chaus		x	x																					x								x	x	x	x							x	x		x
Felis manul																					x			x								x	x	x	x							x	x		x
Felis margarita		x	x																		x			x								x	x	x	x							x	x		x
Felis nigripes		x	x																					x								x	x	x	x							x	x		x
Felis silvestris		x	x																					x								x	x	x	x							x	x	x	x
Fossa fossana
Galerella flavescens
Galerella ochracea
Galerella pulverulenta																	x													x
Galerella sanguinea																														x
Galictis cuja																												x
Galictis vittata																												x
Galidia elegans
Galidictis fasciata
Galidictis grandidieri
Genetta abyssinica												x	x
Genetta angolensis												x	x
Genetta bourloni
Genetta cristata												x	x
Genetta genetta												x	x																	x														x
Genetta johnstoni												x	x
Genetta maculata												x	x
Genetta pardina												x	x
Genetta piscivora																														x
Genetta poensis												x	x
Genetta servalina												x	x
Genetta thierryi												x	x
Genetta tigrina												x	x																	x
Genetta victoriae												x	x																	x
Gulo gulo														x			x											x
Halichoerus grypus														x			x	x
Helarctos malayanus																											x														x
Helogale hirtula
Helogale parvula
Hemigalus derbyanus																														x
Herpestes brachyurus																														x
Herpestes edwardsi																														x
Herpestes fuscus
Herpestes ichneumon																														x
Herpestes javanicus																														x
Herpestes naso																														x
Herpestes semitorquatus
Herpestes smithii
Herpestes urva
Herpestes vitticollis
Histriophoca fasciata														x
Hyaena brunnea																																												x
Hyaena hyaena																	x																											x
Hydrictis maculicollis																							x						x
Hydrurga leptonyx
Ichneumia albicauda																		x												x
Ictonyx libyca																												x
Ictonyx striatus																	x																															x	x
Leopardus braccatus
Leopardus colocolo																																										x	x		x
Leopardus geoffroyi																					x											x	x	x	x							x	x		x
Leopardus guigna																																										x	x		x
Leopardus jacobitus																																													x
Leopardus pajeros																																x	x	x	x
Leopardus pardalis														x			x				x											x	x	x	x							x	x		x
Leopardus tigrinus																																x	x	x	x							x	x		x
Leopardus wiedii														x																		x	x	x	x							x	x		x
Leptailurus serval																		x			x			x								x	x	x	x							x	x		x
Leptonychotes weddellii																																												x
Liberiictis kuhni
Lobodon carcinophaga
Lontra canadensis											x			x			x						x						x
Lontra felina																							x
Lontra longicaudis																													x
Lontra provocax
Lutra lutra																							x																					x
Lutra nippon
Lutra sumatrana
Lutrogale perspicillata																							x						x
Lycalopex culpaeus					x	x	x	x	x	x
Lycalopex fulvipes					x	x	x	x
Lycalopex griseus					x	x	x	x
Lycalopex gymnocercus					x	x	x	x																																						x
Lycalopex sechurae					x	x	x	x
Lycalopex vetulus					x	x	x	x
Lycaon pictus					x	x	x	x																																						x
Lyncodon patagonicus
Lynx canadensis														x																		x	x	x	x							x	x		x
Lynx lynx																								x																		x	x	x	x		x
Lynx pardinus																																													x
Lynx rufus														x							x											x	x	x	x							x	x		x
Macrogalidia musschenbroekii
Martes americana											x			x		x	x											x
Martes flavigula																												x
Martes foina																												x			x													x
Martes gwatkinsii
Martes martes																												x			x
Martes melampus																																						x	x
Martes pennanti														x														x
Martes zibellina											x																	x																x
Meles anakuma																																						x	x
Meles leucurus
Meles meles																	x												x		x									x				x
Mellivora capensis																													x
Melogale everetti
Melogale moschata																													x
Melogale orientalis
Melogale personata																																								x
Melursus ursinus																											x																	x
Mephitis macroura														x	x														x
Mephitis mephitis														x	x		x												x																			x	x
Mirounga angustirostris														x
Mirounga leonina
Monachus monachus																		x
Monachus schauinslandi
Monachus tropicalis
Mungos gambianus
Mungos mungo																		x												x
Mungotictis decemlineata
Mustela africana
Mustela altaica																						x						x								x
Mustela erminea				x										x				x				x						x			x					x								x
Mustela eversmanii											x											x														x												x	x
Mustela felipei
Mustela frenata														x			x											x								x
Mustela itatsi																																				x		x	x
Mustela kathiah
Mustela lutreola											x											x														x
Mustela lutreolina
Mustela nigripes														x														x								x												x	x
Mustela nivalis														x								x						x			x					x		x	x
Mustela nudipes																																				x
Mustela putorius											x						x					x						x			x					x		x	x									x	x
Mustela sibirica											x											x						x								x
Mustela strigidorsa
Mustela subpalmata
Mydaus javanensis																																								x
Mydaus marchei																	x
Nandinia binotata																														x
Nasua narica														x		x											x
Nasua nasua	x			x												x		x									x
Nasuella olivacea																x
Neofelis nebulosa																								x								x	x	x	x		x					x	x	x	x		x
Neophoca cinerea
Neovison macrodon
Neovison vison														x			x					x						x								x								x				x	x
Nyctereutes procyonoides					x	x	x	x	x	x																x												x	x							x
Odobenus rosmarus														x			x	x
Ommatophoca rossii
Otaria flavescens
Otocyon megalotis					x	x	x	x		x															x	x																				x
Pagophilus groenlandicus														x
Paguma larvata																														x
Panthera leo		x	x																		x			x								x	x	x	x		x					x	x	x	x
Panthera onca														x							x			x								x	x	x	x		x					x	x	x	x
Panthera pardus																	x	x			x			x								x	x	x	x		x					x	x	x	x		x
Panthera tigris																					x			x								x	x	x	x		x					x	x	x	x
Paracynictis selousi
Paradoxurus hermaphroditus																														x														x
Paradoxurus jerdoni
Paradoxurus zeylonensis
Pardofelis marmorata																								x								x	x	x	x							x	x		x
Phoca largha														x
Phoca vitulina														x			x	x																										x
Phocarctos hookeri
Poecilogale albinucha																												x
Poiana leightoni
Poiana richardsonii												x
Potos flavus																x	x	x									x
Prionailurus bengalensis		x	x																		x			x								x	x	x	x							x	x	x	x
Prionailurus iriomotensis																								x
Prionailurus planiceps																																										x	x		x
Prionailurus rubiginosus																																										x	x		x
Prionailurus viverrinus																																x	x	x	x							x	x		x
Prionodon linsang
Prionodon pardicolor
Procyon cancrivorus																x											x
Procyon lotor	x			x										x		x	x										x																	x
Procyon pygmaeus																x
Profelis aurata																								x								x	x	x	x							x	x		x
Proteles cristata
Pteronura brasiliensis																							x						x
Puma concolor														x							x											x	x	x	x							x	x	x	x
Puma yagouaroundi														x																		x	x	x	x							x	x		x
Pusa caspica
Pusa hispida														x
Pusa sibirica
Rhynchogale melleri
Salanoia concolor
Speothos venaticus					x	x	x	x	x	x															x	x																		x		x
Spilogale angustifrons
Spilogale gracilis
Spilogale putorius														x	x		x												x																			x	x
Spilogale pygmaea														x
Suricata suricatta																	x													x
Taxidea taxus														x			x												x											x
Tremarctos ornatus																											x																	x
Uncia uncia																					x			x								x	x	x	x		x					x	x	x	x		x
Urocyon cinereoargenteus					x	x	x	x		x				x			x		x	x					x	x																				x
Urocyon littoralis														x
Ursus americanus														x													x																					x	x
Ursus arctos														x			x	x									x														x			x
Ursus maritimus														x													x														x			x
Ursus thibetanus																											x														x			x
Viverra civettina
Viverra megaspila																														x
Viverra tangalunga																														x
Viverra zibetha																	x													x
Viverricula indica																														x
Vormela peregusna
Vulpes bengalensis					x	x	x	x
Vulpes cana					x	x	x	x											x	x
Vulpes chama					x	x	x	x											x	x																										x
Vulpes corsac					x	x	x	x											x	x
Vulpes ferrilata					x	x	x	x
Vulpes lagopus					x	x	x	x						x					x	x						x																		x		x
Vulpes macrotis														x					x	x						x																				x
Vulpes pallida					x	x	x	x
Vulpes rueppellii					x	x	x	x											x	x
Vulpes velox					x	x	x	x						x					x	x																										x
Vulpes vulpes					x	x	x	x		x				x			x		x	x						x					x							x	x					x		x
Vulpes zerda					x	x	x	x											x	x					x	x																		x		x
Zalophus californianus														x			x
Zalophus japonicus
Zalophus wollebaeki
Total (Carnivora only)	4	8	8	4	33	33	33	33	7	11	8	13	12	50	5	14	35	15	10	10	16	8	9	21	7	11	16	20	18	30	7	29	29	29	29	12	6	8	8	5	4	34	34	39	36	22	5	8	8
[truncated: 266 more columns]
