# Supplementary material for: Updating the evolutionary history of Carnivora (Mammalia): a new species-level supertree complete with divergence time estimates
Source: BMC Biol. 2012 Feb 27;10:12. doi: 10.1186/1741-7007-10-12 (PMC3307490; doi:10.1186/1741-7007-10-12)
Supplement: Additional file 2 — Summary statistics for the nodes on the carnivore supertree. rQS values are for informative source trees only and the numbers of source trees that supported, contradicted or contained no information with respect to a given node on the supertree are listed. [file 1741-7007-10-12-S2.XLS]

## Sheet: Nodal statistics
		Divergence times			Support
Node number	Clade size	Best estimate	Lower 95% CI	Upper 95% CI	rQSi	rQSi SE	Matching source trees	Mismatching source trees	Equivocal source trees	Status
1	294	105.7	93.9	105.7	n/a	n/a	n/a	n/a	n/a	outgroup node
2	3	79.9	74.5	85.3	n/a	n/a	n/a	n/a	n/a	outgroup node
3	2	22.2	18.8	25.6	n/a	n/a	n/a	n/a	n/a	outgroup node
4	291	89.8	83.2	96.3	n/a	n/a	n/a	n/a	n/a	outgroup node
5	288	89.6	83.1	96.2	n/a	n/a	n/a	n/a	n/a	outgroup node
6	2	46.3	42.4	50.3	n/a	n/a	n/a	n/a	n/a	outgroup node
7	286	64.9	62.3	67.5	undef	n/a	0	0	319	ingroup node
8	121	53.2	48.4	57.8	0.909	0.091	21	1	297
9	120	53	48.3	57.6	0.528	0.091	68	21	230
10	42	52.9	48.1	57.5	0	0.192	14	14	291
11	40	16.3	15.3	17.4	0.656	0.079	77	16	226
12	34	15.6	14	17.1	-0.535	0.092	20	66	233
13	31	14	12.3	16.2	-0.859	0.056	6	79	234
14	28	13.8	12.2	14.9	-0.89	0.048	5	86	228
15	19	11.9	11	13	-0.606	0.07	26	106	187
16	7	11.5	10.6	11.9	-0.837	0.056	8	90	221
17	3	7	6.6	7.3	-0.714	0.074	13	78	228
18	2	5.1	3.9	6.3	-0.622	0.092	14	60	245
19	4	4.7	3.6	5.8	0.688	0.083	65	12	242
20	3	2.5	1.7	3.4	0.259	0.189	17	10	292
21	2	2.3	1.5	3	0.429	0.109	50	20	249
22	12	11.7	10.8	12.8	-0.878	0.053	5	77	237
23	11	11.6	10.7	12.7	-0.756	0.069	11	79	229
24	6	4.6	3.5	5.8	-0.306	0.113	25	47	247
25	5	4.4	3.3	5.6	-0.6	0.093	15	60	244
26	4	3.2	2.1	4.2	-0.553	0.096	17	59	243
27	3	1.9	1.3	2.4	0.13	0.148	26	20	273
28	2	1.3	0.8	1.8	-0.438	0.162	9	23	287
29	5	6.6	5.4	7.8	-0.333	0.167	11	22	286
30	4	6.4	5.2	7.6	-0.143	0.17	15	20	284
31	3	3.3	2.4	4.3	0.324	0.113	47	24	248
32	2	2.8	2.2	3.4	0.75	0.25	7	1	311
33	9	4.3	3.7	4.9	0.556	0.163	21	6	292
34	8	3.4	2.9	4	0.39	0.102	57	25	237
35	6	2.6	2.1	3.2	-0.139	0.112	34	45	240
36	2	1.5	1.3	1.7	1	n/a	1	0	318	not contradicted
37	3	1.2	0.8	1.6	-0.139	0.112	34	45	240
38	2	1	0.6	1.4	-0.436	0.146	11	28	280
39	2	1.5	0.9	2.2	0.075	0.112	43	37	239
40	3	6.6	5.4	7.8	-0.657	0.091	12	58	249
41	2	5.2	3.7	6.6	0.172	0.186	17	12	290
42	3	7.5	5.6	9.4	-0.584	0.093	16	61	242
43	2	3.7	2.2	5.2	-0.528	0.101	17	55	247
44	6	9.2	8.3	10.1	-0.222	0.094	42	66	211
45	5	6.1	5.3	6.8	0.51	0.086	77	25	217
46	3	3.9	2.6	5.1	0.279	0.104	55	31	233
47	2	2.9	1.9	3.8	0.312	0.097	63	33	223
48	2	3.5	2.4	4.5	0.205	0.108	50	33	236
49	2	10.9	10.3	11.4	1	0	6	0	313	not contradicted
50	78	31.8	30.7	33	-0.176	0.12	28	40	251
51	33	23.6	21.3	28.6	0.302	0.147	28	15	276
52	11	18	18	19.7	0.333	0.422	4	2	313
53	10	16.4	11.9	19.4	0	0.229	10	10	299
54	6	12.2	11.7	12.5	0.538	0.243	10	3	306
55	5	8.9	6.9	11.3	0.2	0.262	9	6	304
56	4	8.8	6.8	10.4	0.333	0.667	2	1	316
57	3	7	5.8	8.2	1	0	4	0	315	not contradicted
58	2	4.3	3.4	5.1	1	0	3	0	316	not contradicted
59	4	10	9.1	10.9	1	0	6	0	313	not contradicted
60	3	7.7	7.7	7.7	1	0	5	0	314	not contradicted
61	2	4.9	4.5	5.3	1	0	4	0	315	not contradicted
62	22	23.4	15.6	28.4	0.067	0.267	8	7	304
63	6	12.2	9.3	15.4	0.867	0.133	14	1	304
64	5	9.7	3.9	15.2	0.333	0.284	8	4	307
65	4	4	2.7	5.3	0.75	0.25	7	1	311
66	3	2.8	2	3.5	0.25	0.366	5	3	311
67	2	2.6	1.8	3.3	1	0	3	0	316	not contradicted
68	16	12.3	9.3	16.2	0.4	0.305	7	3	309
69	14	10.3	9.1	10.9	0.4	0.305	7	3	309
70	2	3.7	3	4.5	0.429	0.369	5	2	312
71	12	9.2	9	9.5	0.2	0.327	6	4	309
72	11	7.8	5.9	9.3	-0.6	0.267	2	8	309
73	10	4.8	3.4	7.2	-0.067	0.267	7	8	304
74	7	4.6	3.2	7.1	0.2	0.262	9	6	304
75	6	2	1.4	2.6	0	0.302	6	6	307
76	5	1.4	1	2	-0.091	0.315	5	6	308
77	4	1	0.8	1.4	0.5	0.5	3	1	315
78	2	0.9	0.3	1.1	-0.143	0.404	3	4	312
79	2	0.3	0.3	0.3	1	0	2	0	317	not contradicted
80	3	4.6	3.2	4.3	1	0	4	0	315	not contradicted
81	2	1.7	1.7	1.7	0	0.447	3	3	313
82	2	4.5	3.5	5.4	1	n/a	1	0	318	not contradicted
83	45	27	25.6	28.4	-0.045	0.152	21	23	275
84	41	21.3	19.3	23.4	0.128	0.161	22	17	280
85	33	11.6	10.2	13.2	1	0	26	0	293	not contradicted
86	22	11.4	10	12.4	0.333	0.284	8	4	307
87	15	11.3	9.9	12.2	-0.333	0.229	6	12	301
88	3	8.6	8.2	9	0.6	0.4	4	1	314
89	2	3.7	3.4	3.9	1	0	5	0	314	not contradicted
90	12	10.8	9.5	12.1	-0.474	0.208	5	14	300
91	7	9.1	9	9.1	-0.167	0.297	5	7	307
92	6	7.8	7.7	8	1	0	3	0	316	not contradicted
93	5	6.6	6.4	6.8	0.5	0.327	6	2	311
94	3	2.6	2.5	2.6	1	0	3	0	316	not contradicted
95	2	2.4	2.3	2.4	1	n/a	1	0	318	not contradicted
96	2	4.5	4.5	4.5	1	0	3	0	316	not contradicted
97	5	8.2	7.1	9.1	0.059	0.25	9	8	302
98	4	8	7	9	-0.2	0.49	2	3	314
99	2	3.1	2.8	3.5	1	0	5	0	314	not contradicted
100	2	7.2	6.6	7.8	-0.067	0.267	7	8	304
101	7	10.9	9.9	12.2	0.375	0.239	11	5	303
102	2	3.2	2.9	3.6	1	0	5	0	314	not contradicted
103	5	4.2	3.5	4.9	0.538	0.243	10	3	306
104	11	6.9	5.8	8.2	0.419	0.166	22	9	288
105	10	6.1	5.6	6.5	0.125	0.256	9	7	303
106	7	4.9	4.8	5	0.714	0.286	6	1	312
107	4	2.1	1.6	2.7	1	0	5	0	314	not contradicted
108	2	1.6	1.4	1.8	1	n/a	1	0	318	not contradicted
109	3	3.7	3.4	3.9	1	n/a	1	0	318	not contradicted
110	2	3.2	3.2	3.2	1	0	2	0	317	not contradicted
111	3	5.8	5.5	6.1	1	0	3	0	316	not contradicted
112	2	2.7	2.4	2.9	1	n/a	1	0	318	not contradicted
113	8	18	16.8	19.3	0.125	0.256	9	7	303
114	7	16.5	15.3	17.6	-0.263	0.227	7	12	300
115	2	9.2	9.2	9.2	0.5	0.261	9	3	307
116	5	7.8	6.4	9.2	1	0	13	0	306	not contradicted
117	4	4.2	3.1	5.8	0.111	0.351	5	4	310
118	2	3.8	2.9	4.4	1	n/a	1	0	318	not contradicted
119	2	1.7	1.7	1.7	1	0	6	0	313	not contradicted
120	4	5.3	3.3	7.3	1	0	11	0	308	not contradicted
121	3	3	1.7	4.3	0.875	0.125	15	1	303
122	2	1.2	0.6	1.7	0.333	0.333	6	3	310
123	165	61.2	57	65.4	0.447	0.093	68	26	225
124	130	47.8	45.4	50.2	0.2	0.101	57	38	224
125	8	17.2	15.6	18.9	0.526	0.098	58	18	243
126	7	15.4	14.1	16.7	0.321	0.128	37	19	263
127	6	6.3	5.7	7	0.4	0.131	35	15	269
128	5	4.8	4.5	5.2	-0.111	0.126	28	35	256
129	3	4.6	4.3	5	-0.429	0.13	14	35	270
130	2	3.6	3.1	4.1	-0.565	0.123	10	36	273
131	2	1.1	0.8	1.4	0.585	0.113	42	11	266
132	122	46.1	44.5	47.8	-0.487	0.1	20	58	241
133	86	35.7	34.3	37	-0.161	0.126	26	36	257
134	74	35	34	35.9	-0.35	0.105	26	54	239
135	73	31.6	30.2	33	-0.279	0.104	31	55	233
136	59	30.1	28.9	31.4	0.333	0.333	6	3	310
137	57	20.6	19.4	21.7	0.5	0.146	27	9	283
138	56	17	16	17.9	-0.059	0.122	32	36	251
139	49	14.7	13.8	15.6	-0.4	0.119	18	42	259
140	39	14	13.4	14.6	-0.556	0.294	2	7	310
141	38	12.1	11.9	12.8	-0.571	0.228	3	11	305
142	36	11.5	10.2	12.7	-0.036	0.135	27	29	263
143	17	8.7	7.7	9.7	0.111	0.241	10	8	301
144	12	8.5	7.5	9.5	0.3	0.153	26	14	279
145	11	4.5	2.9	6.4	0.059	0.25	9	8	302
146	7	4.3	2.7	6	-0.4	0.305	3	7	309
147	6	3.7	2.6	4.2	-0.455	0.282	3	8	308
148	3	3	2.3	3.7	-0.429	0.369	2	5	312
149	2	2.6	1.7	3.5	0.333	0.333	6	3	310
150	3	2.6	2.1	3.1	0.6	0.4	4	1	314
151	2	1.6	1.3	1.9	1	n/a	1	0	318	not contradicted
152	4	2.6	2.3	3.5	1	0	12	0	307	not contradicted
153	3	1	0.4	2	0.75	0.25	7	1	311
154	2	0.5	0.2	0.5	0.333	0.422	4	2	313
155	2	2.3	2.1	2.5	1	0	2	0	317	not contradicted
156	19	11	9.1	12.6	0.385	0.185	18	8	293
157	5	4.4	3.1	5.7	0.125	0.256	9	7	303
158	3	3.6	3	4.1	1	0	2	0	317	not contradicted
159	2	2.2	1.8	2.6	1	0	2	0	317	not contradicted
160	2	2.3	1.9	2.6	1	n/a	1	0	318	not contradicted
161	14	7.5	7.2	7.9	0.5	0.5	3	1	315
162	13	6.6	5.6	7.7	0.455	0.194	16	6	297
163	12	5.3	3.2	7.6	0.333	0.211	14	7	298
164	3	3.8	3	4.1	0.111	0.351	5	4	310
165	2	2	1.6	2.3	1	n/a	1	0	318	not contradicted
166	9	3.5	2.3	4.6	0.25	0.366	5	3	311
167	8	1.4	0.7	2.1	0.2	0.262	9	6	304
168	2	0.9	0.1	1.9	0.273	0.304	7	4	308
169	2	1.1	0.5	1.5	1	0	2	0	317	not contradicted
170	2	4.9	4.9	4.9	0.6	0.4	4	1	314
171	10	9.7	8.3	11.6	0.158	0.233	11	8	300
172	2	9.4	8.2	10	0.143	0.404	4	3	312
173	8	9.1	7.6	10.5	0.13	0.148	26	20	273
174	7	6.4	5.2	7.7	0.25	0.366	5	3	311
175	5	2.5	2.1	3	0.905	0.095	20	1	298
176	4	2.3	1.9	2.6	0.333	0.333	6	3	310
177	3	0.9	0.3	1.8	-0.111	0.351	4	5	310
178	2	0.7	0.1	1.3	0.143	0.404	4	3	312
179	2	2.7	2.3	3.1	1	n/a	1	0	318	not contradicted
180	7	9	7.8	10.2	-0.111	0.351	4	5	310
181	4	4	2.5	6	0.6	0.214	12	3	304
182	3	3.7	2.3	4.6	0.429	0.155	25	10	284
183	2	2.4	1.8	3	1	n/a	1	0	318	not contradicted
184	3	5.4	5.1	5.7	1	n/a	1	0	318	not contradicted
185	2	5.5	5.3	5.7	0	0.577	2	2	315
186	14	24	22.6	25.4	0.12	0.203	14	11	294
187	13	16.5	13.5	19.6	0.548	0.153	24	7	288
188	2	6	2.9	9	0.429	0.369	5	2	312
189	3	7.9	6.6	9.2	1	0	3	0	316	not contradicted
190	2	4	2.2	5.8	0.818	0.182	10	1	308
191	3	2.6	1.5	3.7	1	0	10	0	309	not contradicted
192	12	20.7	18.2	23.3	0.4	0.305	7	3	309
193	10	16	13.2	18.7	0.714	0.194	12	2	305
194	4	11.2	10.1	12.3	1	0	3	0	316	not contradicted
195	2	5.4	4.8	6	1	0	4	0	315	not contradicted
196	2	5.4	4.8	6	1	0	3	0	316	not contradicted
197	6	10.9	9.8	12	0.643	0.147	23	5	291
198	2	3.3	3.3	3.3	1	0	6	0	313	not contradicted
199	4	2.9	2.7	3.1	1	0	4	0	315	not contradicted
200	2	2.7	2.5	2.9	1	n/a	1	0	318	not contradicted
201	2	6.2	5.8	6.6	1	n/a	1	0	318	not contradicted
202	36	22.4	20.6	24.3	0.342	0.106	53	26	240
203	17	20.4	17.9	23	0.311	0.123	40	21	258
204	16	8.1	7.2	9	0.592	0.116	39	10	270
205	15	5.4	5.1	5.7	-0.087	0.148	21	25	273
206	11	4.4	4.1	4.9	-0.182	0.15	18	26	275
207	9	4.1	3.9	4.3	-0.579	0.134	8	30	281
208	7	3.1	2.9	3.5	-0.211	0.161	15	23	281
209	3	1.1	0.9	1.3	0.619	0.176	17	4	298
210	2	0.8	0.8	0.8	0.667	0.333	5	1	313
211	4	3	2.7	3	0.143	0.404	4	3	312
212	2	0.1	0.1	0.1	0.6	0.4	4	1	314
213	2	0.4	0.4	0.4	0.6	0.4	4	1	314
214	2	3.5	3.1	3.9	-0.366	0.147	13	28	278
215	2	4.3	3.9	4.5	-0.5	0.199	5	15	299
216	4	4	3.6	4.4	-0.375	0.135	15	33	271
217	3	2.9	2.6	3.2	1	0	2	0	317	not contradicted
218	2	0.1	0.1	0.1	1	0	3	0	316	not contradicted
219	19	15.3	14.5	16.1	0.273	0.131	35	20	264
220	10	11.9	11	12.8	0.059	0.141	27	24	268
221	9	7.3	6.8	7.8	0.137	0.14	29	22	268
222	8	5.8	5.2	6.5	-0.12	0.142	22	28	269
223	6	2.6	2.4	2.7	-0.019	0.139	26	27	266
224	4	2.2	2.1	2.4	-0.458	0.13	13	35	271
225	3	2.1	1.8	2.3	-0.641	0.125	7	32	280
226	2	1.6	1.3	1.8	-0.55	0.134	9	31	279
227	2	1.3	1	1.5	0.136	0.151	25	19	275
228	2	4.5	4.2	4.8	0.163	0.152	25	18	276
229	9	10.5	10.1	10.9	0.149	0.146	27	20	272
230	6	9.2	8.5	9.9	-0.261	0.144	17	29	273
231	4	5.8	5.2	6.4	0.227	0.148	27	17	275
232	3	5.7	5.1	6.3	-0.333	0.197	8	16	295
233	2	3	2.3	3.7	0.227	0.148	27	17	275
234	2	1.8	1.5	2.1	0.905	0.095	20	1	298
235	3	9.2	8.6	9.8	0.333	0.229	12	6	301
236	2	4.6	4.3	4.8	1	0	5	0	314	not contradicted
237	35	16.3	13.9	18.5	0.793	0.115	26	3	290
238	33	16.1	13.8	18.3	0.429	0.104	55	22	242
239	20	9.3	8.1	10.4	-0.029	0.171	17	18	284
240	18	9.1	7.9	10.2	-0.706	0.123	5	29	285
241	11	9	7.8	10.1	-0.697	0.127	5	28	286
242	10	6	4.8	7.4	-0.467	0.164	8	22	289
243	9	5.8	4.6	7.2	-0.786	0.119	3	25	291
244	8	5.7	4.5	6.6	-0.556	0.294	2	7	310
245	2	2.1	1.7	2.5	1	0	5	0	314	not contradicted
246	6	3.1	2.6	3.7	-0.652	0.162	4	19	296
247	4	2.5	1.9	3.1	-0.75	0.138	3	21	295
248	2	2.3	1.7	2.9	-0.739	0.144	3	20	296
249	2	2.3	1.7	2.9	-0.5	0.181	6	18	295
250	2	0.7	0.1	1.7	-0.647	0.191	3	14	302
251	7	9	7.8	10.1	-0.769	0.128	3	23	293
252	2	4.2	3	5.3	-0.217	0.208	9	14	296
253	5	4.1	3.4	4.9	-0.517	0.162	7	22	290
254	4	3.9	3.2	4.7	-0.545	0.183	5	17	297
255	3	2.6	2	3.2	0.217	0.118	42	27	250
256	2	2.4	1.8	3	-0.379	0.175	9	20	290
257	2	6.6	6	7.2	-0.615	0.158	5	21	293
258	13	16	13.7	18.1	-0.667	0.138	5	25	289
259	12	15.9	13.6	18	-0.515	0.152	8	25	286
260	11	8	7.1	8.9	0.143	0.221	12	9	298
261	9	6.8	5.4	8.3	-0.133	0.184	13	17	289
262	7	5.8	5.1	6.5	0.22	0.154	25	16	278
263	4	4.9	3.8	6	-0.565	0.176	5	18	296
264	2	2.5	2	2.9	-0.6	0.4	1	4	314
265	2	2.1	0.8	3.4	-0.2	0.225	8	12	299
266	3	3	2.3	3.7	0.167	0.297	7	5	307
267	2	2.4	1.2	3.6	-0.13	0.211	10	13	296
268	2	3.5	2.2	4.8	0.263	0.227	12	7	300
269	2	3.6	3.1	4.1	1	0	5	0	314	not contradicted
270	2	1.1	0.3	1.9	0.733	0.182	13	2	304
271	3	46.9	40.7	53.1	n/a	n/a	n/a	n/a	n/a	outgroup node
272	2	36.1	31.5	40.8	n/a	n/a	n/a	n/a	n/a	outgroup node
