# Supplementary material for: Updating the evolutionary history of Carnivora (Mammalia): a new species-level supertree complete with divergence time estimates
Source: BMC Biol. 2012 Feb 27;10:12. doi: 10.1186/1741-7007-10-12 (PMC3307490; doi:10.1186/1741-7007-10-12)
Supplement: Additional file 3 — Estimates of carnivore phylogeny using different analytical methods and/or variations on the base data set. The text file contains all additional trees constructed from the literature source trees and/or gene trees or gene data and referenced to in Table 3. The trees can be viewed using Mesquite [97] or a tree viewer like TreeView X [131] or FigTree [132], among others. [file 1741-7007-10-12-S3.NEX]

#NEXUS
begin taxa;
	dimensions ntax = 322;
	taxlabels
		Acinonyx_jubatus
		Ailuropoda_melanoleuca
		Ailurus_fulgens
		Alopex_lagopus
		Amblonyx_cinereus
		Aonyx_capensis
		Aonyx_cinerea
		Aonyx_congicus
		Arctictis_binturong
		Arctocephalus_australis
		Arctocephalus_forsteri
		Arctocephalus_galapagoensis
		Arctocephalus_gazella
		Arctocephalus_philippii
		Arctocephalus_pusillus
		Arctocephalus_townsendi
		Arctocephalus_tropicalis
		Arctogalidia_trivirgata
		Arctonyx_collaris
		Atelocynus_microtis
		Atilax_paludinosus
		Bassaricyon_alleni
		Bassaricyon_beddardi
		Bassaricyon_gabbii
		Bassaricyon_lasius
		Bassaricyon_pauli
		Bassariscus_astutus
		Bassariscus_sumichrasti
		Bdeogale_crassicauda
		Bdeogale_jacksoni
		Bdeogale_nigripes
		Callorhinus_ursinus
		Canis_adustus
		Canis_aureus
		Canis_latrans
		Canis_lupus
		Canis_mesomelas
		Canis_rufus
		Canis_simensis
		Caracal_caracal
		Catopuma_badia
		Catopuma_temminckii
		Cerdocyon_thous
		Chrotogale_owstoni
		Chrysocyon_brachyurus
		Civettictis_civetta
		Conepatus_chinga
		Conepatus_humboldtii
		Conepatus_leuconotus
		Conepatus_mesoleucus
		Conepatus_semistriatus
		Crocuta_crocuta
		Crossarchus_alexandri
		Crossarchus_ansorgei
		Crossarchus_obscurus
		Crossarchus_platycephalus
		Cryptoprocta_ferox
		Cuon_alpinus
		Cynictis_penicillata
		Cynogale_bennettii
		Cystophora_cristata
		Diplogale_hosei
		Dologale_dybowskii
		Dusicyon_australis
		Eira_barbara
		Enhydra_lutris
		Erignathus_barbatus
		Eumetopias_jubatus
		Eupleres_goudotii
		Felis_bieti
		Felis_catus
		Felis_chaus
		Felis_manul
		Felis_margarita
		Felis_nigripes
		Felis_silvestris
		Fossa_fossana
		Galerella_flavescens
		Galerella_ochracea
		Galerella_pulverulenta
		Galerella_sanguinea
		Galerella_swalius
		Galictis_cuja
		Galictis_vittata
		Galidia_elegans
		Galidictis_fasciata
		Galidictis_grandidieri
		Genetta_abyssinica
		Genetta_angolensis
		Genetta_bourloni
		Genetta_cristata
		Genetta_genetta
		Genetta_johnstoni
		Genetta_maculata
		Genetta_pardina
		Genetta_piscivora
		Genetta_poensis
		Genetta_servalina
		Genetta_thierryi
		Genetta_tigrina
		Genetta_victoriae
		Gulo_gulo
		Halichoerus_grypus
		Helarctos_malayanus
		Helogale_hirtula
		Helogale_parvula
		Hemigalus_derbyanus
		Herpailurus_yaguarondi
		Herpestes_brachyurus
		Herpestes_edwardsi
		Herpestes_edwardsii
		Herpestes_fuscus
		Herpestes_ichneumon
		Herpestes_javanicus
		Herpestes_naso
		Herpestes_palustris
		Herpestes_semitorquatus
		Herpestes_smithii
		Herpestes_urva
		Herpestes_vitticollis
		Histriophoca_fasciata
		Hyaena_brunnea
		Hyaena_hyaena
		Hydrictis_maculicollis
		Hydrurga_leptonyx
		Ichneumia_albicauda
		Ictonyx_libyca
		Ictonyx_striatus
		Leopardus_braccatus
		Leopardus_colocolo
		Leopardus_geoffroyi
		Leopardus_guigna
		Leopardus_jacobitus
		Leopardus_pajeros
		Leopardus_pardalis
		Leopardus_tigrinus
		Leopardus_wiedii
		Leptailurus_serval
		Leptonychotes_weddellii
		Liberiictis_kuhni
		Lobodon_carcinophaga
		Lobodon_carcinophagus
		Lontra_canadensis
		Lontra_felina
		Lontra_longicaudis
		Lontra_provocax
		Lutra_lutra
		Lutra_maculicollis
		Lutra_nippon
		Lutra_sumatrana
		Lutrogale_perspicillata
		Lycalopex_culpaeus
		Lycalopex_fulvipes
		Lycalopex_griseus
		Lycalopex_gymnocercus
		Lycalopex_sechurae
		Lycalopex_vetulus
		Lycaon_pictus
		Lyncodon_patagonicus
		Lynx_canadensis
		Lynx_lynx
		Lynx_pardinus
		Lynx_rufus
		Macrogalidia_musschenbroekii
		Martes_americana
		Martes_flavigula
		Martes_foina
		Martes_gwatkinsii
		Martes_martes
		Martes_melampus
		Martes_pennanti
		Martes_zibellina
		Meles_anakuma
		Meles_leucurus
		Meles_meles
		Mellivora_capensis
		Melogale_everetti
		Melogale_moschata
		Melogale_orientalis
		Melogale_personata
		Melursus_ursinus
		Mephitis_macroura
		Mephitis_mephitis
		Mirounga_angustirostris
		Mirounga_leonina
		Monachus_monachus
		Monachus_schauinslandi
		Monachus_tropicalis
		Mungos_gambianus
		Mungos_mungo
		Mungotictis_decemlineata
		Mustela_africana
		Mustela_altaica
		Mustela_erminea
		Mustela_eversmanii
		Mustela_eversmannii
		Mustela_felipei
		Mustela_frenata
		Mustela_itatsi
		Mustela_kathiah
		Mustela_lutreola
		Mustela_lutreolina
		Mustela_nigripes
		Mustela_nivalis
		Mustela_nudipes
		Mustela_putorius
		Mustela_sibirica
		Mustela_strigidorsa
		Mustela_subpalmata
		Mustela_vison
		Mydaus_javanensis
		Mydaus_marchei
		Nandinia_binotata
		Nasua_narica
		Nasua_nasua
		Nasuella_olivacea
		Neofelis_nebulosa
		Neophoca_cinerea
		Neovison_macrodon
		Neovison_vison
		Nyctereutes_procyonoides
		Odobenus_rosmarus
		Ommatophoca_rossii
		Oncifelis_colocolo
		Oncifelis_geoffroyi
		Oncifelis_guigna
		Oreailurus_jacobita
		Osbornictis_piscivora
		Otaria_byronia
		Otaria_flavescens
		Otocolobus_manul
		Otocyon_megalotis
		Pagophilus_groenlandicus
		Paguma_larvata
		Panthera_leo
		Panthera_onca
		Panthera_pardus
		Panthera_tigris
		Paracynictis_selousi
		Paradoxurus_hermaphroditus
		Paradoxurus_jerdoni
		Paradoxurus_zeylonensis
		Parahyaena_brunnea
		Pardofelis_marmorata
		Phoca_caspica
		Phoca_fasciata
		Phoca_groenlandica
		Phoca_hispida
		Phoca_largha
		Phoca_sibirica
		Phoca_vitulina
		Phocarctos_hookeri
		Poecilogale_albinucha
		Poiana_leightoni
		Poiana_richardsonii
		Potos_flavus
		Prionailurus_bengalensis
		Prionailurus_iriomotensis
		Prionailurus_planiceps
		Prionailurus_rubiginosus
		Prionailurus_viverrinus
		Prionodon_linsang
		Prionodon_pardicolor
		Procyon_cancrivorus
		Procyon_gloveralleni
		Procyon_insularis
		Procyon_lotor
		Procyon_maynardi
		Procyon_minor
		Procyon_pygmaeus
		Profelis_aurata
		Proteles_cristata
		Proteles_cristatus
		Pseudalopex_culpaeus
		Pseudalopex_griseus
		Pseudalopex_gymnocercus
		Pseudalopex_sechurae
		Pseudalopex_vetulus
		Pteronura_brasiliensis
		Puma_concolor
		Puma_yagouaroundi
		Pusa_caspica
		Pusa_hispida
		Pusa_sibirica
		Rhynchogale_melleri
		Salanoia_concolor
		Speothos_venaticus
		Spilogale_angustifrons
		Spilogale_gracilis
		Spilogale_putorius
		Spilogale_pygmaea
		Suricata_suricatta
		Taxidea_taxus
		Tremarctos_ornatus
		Uncia_uncia
		Urocyon_cinereoargenteus
		Urocyon_littoralis
		Ursus_americanus
		Ursus_arctos
		Ursus_maritimus
		Ursus_thibetanus
		Viverra_civettina
		Viverra_megaspila
		Viverra_tangalunga
		Viverra_zibetha
		Viverricula_indica
		Vormela_peregusna
		Vulpes_bengalensis
		Vulpes_cana
		Vulpes_chama
		Vulpes_corsac
		Vulpes_ferrilata
		Vulpes_lagopus
		Vulpes_macrotis
		Vulpes_pallida
		Vulpes_rueppellii
		Vulpes_velox
		Vulpes_vulpes
		Vulpes_zerda
		Zalophus_californianus
		Zalophus_japonicus
		Zalophus_wollebaeki
		;
end;
begin trees;
	tree MRP_literatureTrees_mtDNA_nDNA = [&R] (((((((((((Acinonyx_jubatus,(Puma_concolor,Puma_yagouaroundi)),(((((((Felis_bieti,Felis_silvestris),Felis_catus),Felis_margarita),Felis_chaus),Felis_nigripes),Felis_manul),((((Prionailurus_bengalensis,Prionailurus_iriomotensis),Prionailurus_viverrinus),Prionailurus_planiceps),Prionailurus_rubiginosus))),((Lynx_canadensis,(Lynx_lynx,Lynx_pardinus)),Lynx_r…
	tree MRP_literatureTrees_DNAsupermatrixTree = [&R] (((((((Acinonyx_jubatus,(Puma_concolor,Puma_yagouaroundi)),((Caracal_caracal,Profelis_aurata),Leptailurus_serval),(((Catopuma_badia,Catopuma_temminckii),Pardofelis_marmorata),(((Lynx_canadensis,Lynx_lynx),Lynx_pardinus),Lynx_rufus)),((((((Felis_bieti,(Felis_catus,Felis_silvestris)),Felis_margarita),Felis_nigripes),Felis_chaus),Felis_manul),((((Pr…
	tree MRP_geneTrees = [&R] (((((((((((Acinonyx_jubatus,(Puma_concolor,Puma_yagouaroundi)),(((Lynx_canadensis,Lynx_lynx),Lynx_pardinus),Lynx_rufus)),(((((((Felis_bieti,Felis_silvestris),Felis_catus),Felis_margarita),Felis_chaus),Felis_nigripes),(((Prionailurus_bengalensis,Prionailurus_viverrinus),Prionailurus_planiceps),Prionailurus_rubiginosus)),Felis_manul)),(((Leopardus_colocolo,(Leopardus_geoff…
	tree MRP_literatureTrees = [&R] ((((((Acinonyx_jubatus,(Puma_concolor,Puma_yagouaroundi)),((Neofelis_nebulosa,Pardofelis_marmorata),(((Panthera_leo,Panthera_pardus),Panthera_onca),(Panthera_tigris,Uncia_uncia)))),(((Caracal_caracal,(((Lynx_canadensis,Lynx_lynx),Lynx_rufus),Lynx_pardinus)),((Catopuma_badia,Catopuma_temminckii),Profelis_aurata)),(((((Felis_bieti,Felis_chaus),((Felis_catus,Felis_sil…
	tree 1999supertree = [&R] (((((((((Alopex_lagopus,Vulpes_velox),((Vulpes_corsac,Vulpes_ferrilata),(Vulpes_rueppellii,Vulpes_vulpes))),(Vulpes_cana,Vulpes_zerda)),(Vulpes_bengalensis,Vulpes_chama,Vulpes_pallida)),(Urocyon_cinereoargenteus,Urocyon_littoralis)),Otocyon_megalotis),((Atelocynus_microtis,(((Canis_adustus,Canis_aureus),Canis_mesomelas),(Canis_latrans,(Canis_lupus,Canis_rufus),Canis_sime…
	tree DNAsupermatrixTree = [&R] ((((Ailuropoda_melanoleuca,(Tremarctos_ornatus,(Melursus_ursinus,((Ursus_maritimus,Ursus_arctos),(Helarctos_malayanus,(Ursus_thibetanus,Ursus_americanus)))))),((Conepatus_semistriatus,((Mydaus_javanensis,((Conepatus_leuconotus,((Mephitis_macroura,Mephitis_mephitis),(Spilogale_gracilis,Spilogale_putorius))),Mydaus_marchei)),((Potos_flavus,((((Bassariscus_astutus,Bass…
end;
