# Supplementary material for: Updating the evolutionary history of Carnivora (Mammalia): a new species-level supertree complete with divergence time estimates
Source: BMC Biol. 2012 Feb 27;10:12. doi: 10.1186/1741-7007-10-12 (PMC3307490; doi:10.1186/1741-7007-10-12)
Supplement: Additional file 5 — The carnivore supertree with divergence time estimates. The text file contains four topologically identical versions of the carnivore supertree. The first three differ in their branch lengths and reflect the best estimates of the divergence times and the lower and upper 95% CIs on these estimates. The final tree combines these three sets of dates in a single FigTree-specific [132] format using node bars to display the CIs; it might need to be deleted when viewing the file in an application other than FigTree. Otherwise, the trees can be viewed using Mesquite [97] or a tree viewer like TreeView X [131]. [file 1741-7007-10-12-S5.NEX]

#NEXUS
begin taxa;
	dimensions ntax = 294;
	taxlabels
		Acinonyx_jubatus
		Ailuropoda_melanoleuca
		Ailurus_fulgens
		Aonyx_capensis
		Aonyx_cinerea
		Arctictis_binturong
		Arctocephalus_australis
		Arctocephalus_forsteri
		Arctocephalus_galapagoensis
		Arctocephalus_gazella
		Arctocephalus_philippii
		Arctocephalus_pusillus
		Arctocephalus_townsendi
		Arctocephalus_tropicalis
		Arctogalidia_trivirgata
		Arctonyx_collaris
		Artibeus_jamaicensis
		Atelocynus_microtis
		Atilax_paludinosus
		Bassaricyon_alleni
		Bassaricyon_beddardi
		Bassaricyon_gabbii
		Bassaricyon_lasius
		Bassaricyon_pauli
		Bassariscus_astutus
		Bassariscus_sumichrasti
		Bdeogale_crassicauda
		Bdeogale_jacksoni
		Bdeogale_nigripes
		Bos_taurus
		Callorhinus_ursinus
		Canis_adustus
		Canis_aureus
		Canis_latrans
		Canis_lupus
		Canis_mesomelas
		Canis_simensis
		Caracal_caracal
		Catopuma_badia
		Catopuma_temminckii
		Cerdocyon_thous
		Chrotogale_owstoni
		Chrysocyon_brachyurus
		Civettictis_civetta
		Conepatus_chinga
		Conepatus_humboldtii
		Conepatus_leuconotus
		Conepatus_semistriatus
		Crocuta_crocuta
		Crossarchus_alexandri
		Crossarchus_ansorgei
		Crossarchus_obscurus
		Crossarchus_platycephalus
		Cryptoprocta_ferox
		Cuon_alpinus
		Cynictis_penicillata
		Cynogale_bennettii
		Cystophora_cristata
		Diplogale_hosei
		Dologale_dybowskii
		Dusicyon_australis
		Eira_barbara
		Enhydra_lutris
		Equus_caballus
		Erignathus_barbatus
		Eumetopias_jubatus
		Eupleres_goudotii
		Felis_bieti
		Felis_catus
		Felis_chaus
		Felis_manul
		Felis_margarita
		Felis_nigripes
		Felis_silvestris
		Fossa_fossana
		Galerella_flavescens
		Galerella_ochracea
		Galerella_pulverulenta
		Galerella_sanguinea
		Galictis_cuja
		Galictis_vittata
		Galidia_elegans
		Galidictis_fasciata
		Galidictis_grandidieri
		Genetta_abyssinica
		Genetta_angolensis
		Genetta_bourloni
		Genetta_cristata
		Genetta_genetta
		Genetta_johnstoni
		Genetta_maculata
		Genetta_pardina
		Genetta_piscivora
		Genetta_poensis
		Genetta_servalina
		Genetta_thierryi
		Genetta_tigrina
		Genetta_victoriae
		Gulo_gulo
		Halichoerus_grypus
		Helarctos_malayanus
		Helogale_hirtula
		Helogale_parvula
		Hemigalus_derbyanus
		Herpestes_brachyurus
		Herpestes_edwardsi
		Herpestes_fuscus
		Herpestes_ichneumon
		Herpestes_javanicus
		Herpestes_naso
		Herpestes_semitorquatus
		Herpestes_smithii
		Herpestes_urva
		Herpestes_vitticollis
		Histriophoca_fasciata
		Homo_sapiens
		Hyaena_brunnea
		Hyaena_hyaena
		Hydrictis_maculicollis
		Hydrurga_leptonyx
		Ichneumia_albicauda
		Ictonyx_libyca
		Ictonyx_striatus
		Leopardus_braccatus
		Leopardus_colocolo
		Leopardus_geoffroyi
		Leopardus_guigna
		Leopardus_jacobitus
		Leopardus_pajeros
		Leopardus_pardalis
		Leopardus_tigrinus
		Leopardus_wiedii
		Leptailurus_serval
		Leptonychotes_weddellii
		Liberiictis_kuhni
		Lobodon_carcinophaga
		Lontra_canadensis
		Lontra_felina
		Lontra_longicaudis
		Lontra_provocax
		Lutra_lutra
		Lutra_nippon
		Lutra_sumatrana
		Lutrogale_perspicillata
		Lycalopex_culpaeus
		Lycalopex_fulvipes
		Lycalopex_griseus
		Lycalopex_gymnocercus
		Lycalopex_sechurae
		Lycalopex_vetulus
		Lycaon_pictus
		Lyncodon_patagonicus
		Lynx_canadensis
		Lynx_lynx
		Lynx_pardinus
		Lynx_rufus
		Macrogalidia_musschenbroekii
		Martes_americana
		Martes_flavigula
		Martes_foina
		Martes_gwatkinsii
		Martes_martes
		Martes_melampus
		Martes_pennanti
		Martes_zibellina
		Meles_anakuma
		Meles_leucurus
		Meles_meles
		Mellivora_capensis
		Melogale_everetti
		Melogale_moschata
		Melogale_orientalis
		Melogale_personata
		Melursus_ursinus
		Mephitis_macroura
		Mephitis_mephitis
		Mirounga_angustirostris
		Mirounga_leonina
		Monachus_monachus
		Monachus_schauinslandi
		Monachus_tropicalis
		Mungos_gambianus
		Mungos_mungo
		Mungotictis_decemlineata
		Mus_musculus
		Mustela_africana
		Mustela_altaica
		Mustela_erminea
		Mustela_eversmanii
		Mustela_felipei
		Mustela_frenata
		Mustela_itatsi
		Mustela_kathiah
		Mustela_lutreola
		Mustela_lutreolina
		Mustela_nigripes
		Mustela_nivalis
		Mustela_nudipes
		Mustela_putorius
		Mustela_sibirica
		Mustela_strigidorsa
		Mustela_subpalmata
		Mydaus_javanensis
		Mydaus_marchei
		Mystacina_tuberculata
		Nandinia_binotata
		Nasua_narica
		Nasua_nasua
		Nasuella_olivacea
		Neofelis_nebulosa
		Neophoca_cinerea
		Neovison_macrodon
		Neovison_vison
		Nyctereutes_procyonoides
		Odobenus_rosmarus
		Ommatophoca_rossii
		Otaria_flavescens
		Otocyon_megalotis
		Pagophilus_groenlandicus
		Paguma_larvata
		Panthera_leo
		Panthera_onca
		Panthera_pardus
		Panthera_tigris
		Paracynictis_selousi
		Paradoxurus_hermaphroditus
		Paradoxurus_jerdoni
		Paradoxurus_zeylonensis
		Pardofelis_marmorata
		Phoca_largha
		Phoca_vitulina
		Phocarctos_hookeri
		Poecilogale_albinucha
		Poiana_leightoni
		Poiana_richardsonii
		Potos_flavus
		Prionailurus_bengalensis
		Prionailurus_iriomotensis
		Prionailurus_planiceps
		Prionailurus_rubiginosus
		Prionailurus_viverrinus
		Prionodon_linsang
		Prionodon_pardicolor
		Procyon_cancrivorus
		Procyon_lotor
		Procyon_pygmaeus
		Profelis_aurata
		Proteles_cristata
		Pteronura_brasiliensis
		Puma_concolor
		Puma_yagouaroundi
		Pusa_caspica
		Pusa_hispida
		Pusa_sibirica
		Rattus_norvegicus
		Rhynchogale_melleri
		Salanoia_concolor
		Speothos_venaticus
		Spilogale_angustifrons
		Spilogale_gracilis
		Spilogale_putorius
		Spilogale_pygmaea
		Suricata_suricatta
		Tadarida_brasiliensis
		Taxidea_taxus
		Tremarctos_ornatus
		Uncia_uncia
		Urocyon_cinereoargenteus
		Urocyon_littoralis
		Ursus_americanus
		Ursus_arctos
		Ursus_maritimus
		Ursus_thibetanus
		Viverra_civettina
		Viverra_megaspila
		Viverra_tangalunga
		Viverra_zibetha
		Viverricula_indica
		Vormela_peregusna
		Vulpes_bengalensis
		Vulpes_cana
		Vulpes_chama
		Vulpes_corsac
		Vulpes_ferrilata
		Vulpes_lagopus
		Vulpes_macrotis
		Vulpes_pallida
		Vulpes_rueppellii
		Vulpes_velox
		Vulpes_vulpes
		Vulpes_zerda
		Zalophus_californianus
		Zalophus_japonicus
		Zalophus_wollebaeki
		;
end;
begin trees;
	tree carnivoreST_bestEstimate = [&R] ((Homo_sapiens:79.9,(Rattus_norvegicus:22.2,Mus_musculus:22.2)'3':57.7)'2':25.8,(((Bos_taurus:46.3,Equus_caballus:46.3)'6':43.3,(((((((((((Acinonyx_jubatus:7.0,(Puma_concolor:5.1,Puma_yagouaroundi:5.1)'18':1.9)'17':4.5,(((Lynx_canadensis:2.3,Lynx_lynx:2.3)'21':0.2,Lynx_pardinus:2.5)'20':2.2,Lynx_rufus:4.7)'19':6.8)'16':0.4,(((((((Felis_bieti:1.3,Felis_silvestr…
	tree carnivoreST_lowerDates = [&R] ((Homo_sapiens:74.5,(Rattus_norvegicus:18.8,Mus_musculus:18.8)'3':55.7)'2':19.4,(((Bos_taurus:42.4,Equus_caballus:42.4)'6':40.7,(((((((((((Acinonyx_jubatus:6.6,(Puma_concolor:3.9,Puma_yagouaroundi:3.9)'18':2.7)'17':4.0,(((Lynx_canadensis:1.5,Lynx_lynx:1.5)'21':0.2,Lynx_pardinus:1.7)'20':1.9,Lynx_rufus:3.6)'19':7.0)'16':0.4,(((((((Felis_bieti:0.8,Felis_silvestris…
	tree carnivoreST_upperDates = [&R] ((Homo_sapiens:85.3,(Rattus_norvegicus:25.6,Mus_musculus:25.6)'3':59.7)'2':20.4,(((Bos_taurus:50.3,Equus_caballus:50.3)'6':45.9,(((((((((((Acinonyx_jubatus:7.3,(Puma_concolor:6.3,Puma_yagouaroundi:6.3)'18':1.0)'17':4.6,(((Lynx_canadensis:3.0,Lynx_lynx:3.0)'21':0.4,Lynx_pardinus:3.4)'20':2.4,Lynx_rufus:5.8)'19':6.1)'16':1.1,(((((((Felis_bieti:1.8,Felis_silvestris…
	tree carnivoreST_figTree = [&R] ((Homo_sapiens:79.9,(Rattus_norvegicus:22.2,Mus_musculus:22.2)[&height_95%_HPD={18.8,25.6},height=22.2,nodeNum=3]:57.7)[&height_95%_HPD={74.5,85.3},height=79.9,nodeNum=2]:25.8,(((Bos_taurus:46.3,Equus_caballus:46.3)[&height_95%_HPD={42.4,50.3},height=46.3,nodeNum=6]:43.3,(((((((((((Acinonyx_jubatus:7.0,(Puma_concolor:5.1,Puma_yagouaroundi:5.1)[&height_95%_HPD={3.9,…
end;
